# Supplementary material for: Rapid and sensitive amplicon-based genome sequencing of SARS-CoV-2
Source: Front Microbiol. 2022 Aug 17;13:876085. doi: 10.3389/fmicb.2022.876085 (PMC9428490; doi:10.3389/fmicb.2022.876085)
Supplement: Supplementary file 3 [file Table_1.XLSX]

## Sheet: ST 1
Table S1. Characteristics of clinical samples
	hCoV-19/South Korea/KRISS0001/2020	hCoV-19/South Korea/KRISS0002/2020	hCoV-19/South Korea/KRISS0003/2020	hCoV-19/South Korea/KRISS0004/2020	hCoV-19/South Korea/KRISS0005/2020
Age (years)/Sex	51/F	72/M	56/M	72/F	48/M
Collection date	2020-03-01	2020-02-28	2020-03-11	2020-03-16	2020-03-18
Fever	+	-	+	+	+
Chills	-	-	+	-	-
Cough	+	+	+	+	-
Dyspnea	+	-	+	+	-
Diarrhea	-	-	-	-	+
Laboratory findings
WBC	5820	3570	3710	6720	4730
Hemoglobin	10.8	10.3	12.9	16.1	12.9
Platelet	175000	157000	42000	190000	316000
AST	43	23	57	32	34
ALT	18	22	55	13	38
Creatinine	0.38	0.83	0.77	0.55	0.31
Used drug
Lopinavir/ritonavir	+	+	+	+	+
Hydroxychloroquine	+	+	+	+	+
Patient status	Released, Live	Released, Live	Released, Live	Released, Live	Released, Live
Ct value	35.86	28.77	36.11	35.88	Undetermind
Copy number	76 copy/μL	8360 copy/μL	54 copy/μL	68 copy/μL	14 copy/μL
Genome (GISAID)	EPI_ISL_3118360	EPI_ISL_3118361	EPI_ISL_3118362	EPI_ISL_3118363	EPI_ISL_3118364

## Sheet: ST 2
Table S2. Quantification of SARS-CoV-2 RNA
NCCP No.	Supplied material	Clade	VoC desgination	GISAID	Concentration	N gene		Reference
				accession number	(ng/μl)	R2 value	Copy number
43326	Genomic RNA	S		EPI_ISL_407193	92.7	1	3.96 x 107	[31]
43330		L		EPI_ISL_412872	89.7	0.9881	1.94 x 108
43342		V		EPI_ISL_497961	15	0.9994	5.31 x 107
43343		GR		EPI_ISL_506981	19	1	4.03 x 107
43344		G		EPI_ISL_506983	36.5	0.9999	7.71 x 107
43345		GH		EPI_ISL_510563	9.8	0.9995	4.49 x 107
43346		GV		EPI_ISL_747316	19	0.9993	5.1 x 107
43381		GRY (B.1.1.7)	Alpha	EPI_ISL_738139	56.2	0.9997	1.64 x 108
43382		GH (B.1.351)	Beta	EPI_ISL_762992	61.6	0.9999	1.09 x 108
43388		GR (P.1)	Gamma		9.2	1	1.56 x 108
43390		G (B.1.617.2)	Delta		10	0.9994	1.98 x 108

## Sheet: ST 3
Table S3. Primer-probe sets for RT-qPCR and ddPCR of SARS-CoV-2
Institute	Gene	Target	Name	Sequence (5' → 3')	reference
CDC (USA)	N	NCCP	2019-nCoV_N1 F	GAC CCC AAA ATC AGC GAA AT	[5]
			2019-nCoV_N1 R	TCT GGT TAC TGC CAG TTG AAT CTG
			2019-nCoV_N1 probe	ACC CCG CAT TAC GTT TGG TGG ACC
		Clinical samples	2019-nCoV_N2 F	TTA CAA ACA TTG GCC GCA AA
			2019-nCoV_N2 R	GCG CGA CAT TCC GAA GAA
			2019-nCoV_N2 probe	ACA ATT TGC CCC CAG CGC TTC AG

## Sheet: ST 4
Table S4. Condition of RT-qPCR and RT-ddPCR
RT-qPCR					RT-ddPCR
Reagent		Volume (μl)		Manufacturer	Reagent		Volume (μl)		Manufacturer
2X One Step RT-PCR Buffer III		10		TaKaRa (korea)	ddPCR supermix for probes		5		BioRad Laboratories (USA)
TaKaRa Ex Taq HS (5U/μl)		0.4			Reverse transcriptase		2
PrimeScript RT enzyme Mix II		0.4			300mM DTT		1
50X ROX Reference Dye		0.4			10μM forward primer		1		Macrogen (Korea)
10μM forward primer		1		Macrogen (Korea)	10μM reverse primer		1
10μM reverse primer		1			5 μM probe labeled with FAM		1
5 μM probe labeled with FAM		1			Distilled water		4		In-house
Distilled water		0.8		In-house	RNA template		5
RNA template		5			Total		20
Total		20			PCR Condition
PCR Condition					Step		Temperature (°C)	Times	Cycle / Ramp rate
Step		Temperature (°C)	Times	Cycle	Reverse transcription		42	60 min	1 / 100%
Reverse transcription		42	5 min	1	Enzyme activation		95	10 min	1 / 100%
Enzyme activation		95	10 min	1	Denaturation		95	30 secs	70 / 20%
Denaturation		95	10 secs	40	Annealing and extension		60	150 secs
Annealing and extension		60	35 secs		Enzyme deactivation		78	10 min	1 / 100%

## Sheet: ST 5
Table S5. Reaction mixture of singleplex and multiplex PCR
Reagents	Singleplex	Multiplex		Manufacturer
		Odd	Even
	Volume (μl)
Q5 High-Fidelity DNA Polymerase	0.5	1	1	NEB, USA
10 µL of 5X Q5 Reaction Buffer	10	20	20
5X Q5 High GC Enhancer	10	20	20
10 mM dNTPs	1	2	2	Solgent, Korea
10 µM forward primer	2.5	15 (2.5 X 6)*	12.5 (2.5 X 5)**	Macrogen, Korea
10 µM reverse primer	2.5	15 (2.5 X 6)*	12.5 (2.5 X 5)**	Macrogen, Korea
nuclease-free water	22.5	26	31	In-house
cDNA template	1	1	1	In-house
Total	50	100	100
* Six each odd numbered primer pairs
** Five each even numbered primer pairs

## Sheet: ST 6
Table S6. Nucleotide accession number of viral genome from NCCP strians
Genbank Number	Strain	Sequencing	Copy number	Length (bp)
OL958605	NCCP 43381	iSeq100	1.64 x 108	29864
OL958606	NCCP 43382	iSeq100	1.09 x 108	29866
OL958607	NCCP 43388	iSeq100	1.56 x 108	29892
OL966962	NCCP 43390	iSeq100	1.98 x 108	29868
OL966990	NCCP 43381	MinION	1.64 x 103	29823
OL966991	NCCP 43381	MinION	1.64 x 102	29823
OL966992	NCCP 43382	MinION	1.09 x 103	29819
OL966993	NCCP 43382	MinION	1.09 x 102	29819
OL966994	NCCP 43388	MinION	1.56 x 103	29886
OL966995	NCCP 43388	MinION	1.56 x 102	29885
OL966996	NCCP 43390	MinION	1.98 x 103	29888
OL966997	NCCP 43390	MinION	1.98 x 102	29888

## Sheet: ST 7
Table S7. Comparison of sequence variation between MinION and iSeq100 assembly
NCCP 43381
Nucleotide position (nt)		29	11523	17616	23608
Consensus sequence		C	T	A	A
MinION	1.0 x 103	C	T	A	A
	1.0 x 102	C	G	G	G
iSeq100		T	G	A	A
NCCP 43388
Nucleotide position (nt)		840	5369	8861	19526	21640	22739	27639	27740	27753	28168	28249-28254	28274-28278	28466	28517	28888	29432	29747	29839
Consensus sequence		G	A	C	G	C	T	C	T	T	G	-	-	A	G	C	A	T	T
MinION	1.0 x 103	T	G	T	T	T	T	C	T	T	G	-	-	A	G	C	A	T	T
	1.0 x 102	G	A	C	G	C	T	C	T	T	G	-	-	G	C	G	A	T	T
iSeq100		T	G	T	T	T	C	T	C	C	A	GATTTC	CTAAA	A	G	C	G	G	A
NCCP 43390
Nucleotide position (nt)		29	9174	9662	11439	18396	21576	21692	23402	23607	29267
Consensus sequence		C	G	C	A	C	C	C	G	C	G
MinION	1.0 x 103	C	G	C	A	C	C	C	T	T	G
	1.0 x 102	C	G	C	A	C	C	C	G	C	G
iSeq100		T	A	T	T	T	T	T	T	T	T

## Sheet: ST 8
Table S8. Nucleotides ratio of NCCP 43388 and 43390 sequencing
NCCP number	Position	29				11523				17616				23608
43381	Nucleotide	A (%)	T (%)	G (%)	C (%)	A (%)	T (%)	G (%)	C (%)	A (%)	T (%)	G (%)	C (%)	A (%)	T (%)	G (%)	C (%)
	Iillumina		62.5		37.5		30.8	69.2		100				74.4		25.6
	MinION 1 x 103 copy	0.6	0.6		98.7	0.588235	46.5441	52.3*	0.588235	89.5522	0	5.97015	4.47761	43.8468	1.38549	53.9527	0.814996
	MinION 1 x 102 copy				100	0.925926	13.8889	84.2593	0.925926	88.8372	1.86047	5.81395	3.48837	47.3154	0.33557	52.0134	0.33557
43388	Position	840				5369				8861				19526				21640				22739
	Nucleotide	A (%)	T (%)	G (%)	C (%)	A (%)	T (%)	G (%)	C (%)	A (%)	T (%)	G (%)	C (%)	A (%)	T (%)	G (%)	C (%)	A (%)	T (%)	G (%)	C (%)	A (%)	T (%)	G (%)	C (%)
	Iillumina		100			3.33333		96.6667			100				100				100						100
	MinION 1 x 103 copy	0.774765	82.6785	15.3569	1.18982	6.83709	0.602918	92.4997	0.0602918	1.55902	67.8174	0.77951	29.8441	0.692042	72.0877	23.0681	4.15225	0.175747	70.8846	0.410076	28.5296	2.30833	25.0618	0.0824402	72.5474
	MinION 1 x 102 copy	1.86335	35.4037	62.1118	0.621118	52.1951	1.46341	46.3415		0.763359	49.8728	0.254453	49.1094	0.923077	48.6154	43.6923	6.76923	0.461538	48.1538	0.153846	51.2308	1.90678	46.1864	0.423729	51.4831
	Position	27639				27740				27753				28168				28466				28517
	Nucleotide	A (%)	T (%)	G (%)	C (%)	A (%)	T (%)	G (%)	C (%)	A (%)	T (%)	G (%)	C (%)	A (%)	T (%)	G (%)	C (%)	A (%)	T (%)	G (%)	C (%)	A (%)	T (%)	G (%)	C (%)
	Iillumina		100						100				100	100				100						100
	MinION 1 x 103 copy		21.2121	0.505051	78.2828	0.502513	79.397	0.502513	19.598	1	78.1095	0.995025	19.9005	23.1183	0.537634	76.3441		22.2222	0.529101	76.1905	1.0582	1.16959	0.584795	23.3918	74.8538
	MinION 1 x 102 copy	0.657895	20.3947		78.9474		83.2215		16.7785		83.3333		16.6667	19.5652		80.4348		16.4062	0.78125	81.25	1.5625	0.884956	0	19.469	79.646
	Position	28888				29432				29747				29839
	Nucleotide	A (%)	T (%)	G (%)	C (%)	A (%)	T (%)	G (%)	C (%)	A (%)	T (%)	G (%)	C (%)	A (%)	T (%)	G (%)	C (%)
	Iillumina				100			100				100		100
	MinION 1 x 103 copy	2.29885	2.87356	71.8391	22.9885	84.6626		14.7239	0.613497	0.591716	63.9053	32.5444	2.95858	40	54.8718	4.10256	1.02564
	MinION 1 x 102 copy	0.892857	0.892857	78.5714	19.6429	82.906	0.854701	15.3846	0.854701	0.934579	71.9626	25.2336	1.86916	36.1345	60.5042	3.36134
43390	Position	29				9174				9662				11439				18396
	Nucleotide	A (%)	T (%)	G (%)	C (%)	A (%)	T (%)	G (%)	C (%)	A (%)	T (%)	G (%)	C (%)	A (%)	T (%)	G (%)	C (%)	A (%)	T (%)	G (%)	C (%)
	Iillumina		100			100					100				100				83.3333		16.6667
	MinION 1 x 103 copy	0.713619	1.21735	0.16791	97.9011	0.763359		99.2366		1.21065	49.6368	0.484262	48.6683	64.4658	34.8139	0.240096	0.480192	0.275482	38.843		60.8815
	MinION 1 x 102 copy		2.63158		97.3684	0.348432		99.6516		1	42.6174	0.33557	56.0403	64.5714	34.4286	0.571429	0.428571	0.643087	37.6206	0.643087	61.0932
	Position	21576				21692				23402				23607				29267
	Nucleotide	A (%)	T (%)	G (%)	C (%)	A (%)	T (%)	G (%)	C (%)	A (%)	T (%)	G (%)	C (%)	A (%)	T (%)	G (%)	C (%)	A (%)	T (%)	G (%)	C (%)
	Iillumina		100				100				100			0	90		10		96	4
	MinION 1 x 103 copy		55.4632	2.25653	42.2803	0.432152	67.2429	0.950735	31.3742	0.627615	77.7197	21.5481	0.104603	0.768386	76.0703	0.109769	23.0516	0.813008	65.8537	33.3333
	MinION 1 x 102 copy		28.5068	1.13122	70.362	0.376648	39.7363	1.88324	58.0038	1.45985	44.5255	53.2847	0.729927	0.35461	40.0709	0.35461	59.2199	0.917431	60.5505	38.5321

## Sheet: ST 9
Table S9: Single-run operatinal Cost-analysis of MinION and iSeq100
Component	MinION (6 samples)	iSeq 100 (2 samples)	Listed price	Reaction/pkg
Q5 high fedelity DNA polymerase (NEB)	11484		191400	100
dNTPs each 2.5mM	2112		44000	125
Sequencing kit (LSK-SQT 109) a	182600		1095600	36
Native Barcoding kit 1-12 (EXP-NBD 104)	44000		528000	72
flow cell (FLO-MIN 106D) b	1760000		1760000	6
Agencourt AMPure XP	58800		323400	33
Blunt/TA Ligase Master Mix	20592		171600	50
NEBNext FFPE DNA repair Mix	76450		305800	24
NEBNext Ultra II End repair dA-tailing Module	116050		464200	24
NEBNext Qick Ligation Module	173910		579700	20
ILMN DNA LP (M)Tag (24 Spl)		163075	1956900	24
Nextera DNA CD Idx (24 Idx, 24 SPl)		19525	234300	24
PhiX Control v3		6820	341000	100
iSeq 100 i1 Reagent v2 (300-cycle) b		1082400	1082400	2
Second strand cDNA synthesis kit		55660	1391500	50
KAPA SYBR® FAST Universal		1303.72	325930	500
QIAquick PCR purification kit	26048	6512	162800	50
QuantiFluor ONE dsDNA System	13552	3388	169400	100
Total	2485598	1.33868e+06
Cost per sample	310700	669342
Average depth of samples	1735	752.182
Cost per 500 x depth	89538.8	444933
a 6 reactions for single run
b Single reaction for Single run

## Sheet: ST 10
Table S9. Nucleotides and amino acids substitutions of clinical SARS-CoV-2 genome sequences
Name	Collection date	Total nucleotide substitutions	Total amino acid substitutions	Nucleotide substitutions	Amino acid substitutions
hCoV-19/Wuhan/WIV04/2019|EPI_ISL_402124	2019-12-30	0	0	Reference sequence	Reference sequence
hCoV-19/South Korea/KRISS0001/2020|EPI_ISL_3118360	2020-03-01	5	4	G5572T,G11083T,C14805T,C25487T,G26144T	NS3 G251V, NS3 T32I, NSP3 M951I, NSP6 L37F
hCoV-19/South Korea/KRISS0002/2020|EPI_ISL_3118361	2020-02-28	5	4	G5572T,G11083T,C14805T,C25487T,G26144T	NS3 G251V, NS3 T32I, NSP3 M951I, NSP6 L37F
hCoV-19/South Korea/KRISS0003/2020|EPI_ISL_3118362	2020-03-11	5	4	G5572T,G11083T,C14805T,C25487T,G26144T	NS3 G251V, NS3 T32I, NSP3 M951I, NSP6 L37F
hCoV-19/South Korea/KRISS0004/2020|EPI_ISL_3118363	2020-03-16	6	5	G5572T,G11071T,G11083T,C14805T,C25487T,G26144T	NS3 G251V, NS3 T32I, NSP3 M951I, NSP6 L33F, NSP6 L37F
hCoV-19/South Korea/KRISS0005/2020|EPI_ISL_3118364	2020-03-18	5	4	G5572T,G11083T,C14805T,C25487T,G26144T	NS3 G251V, NS3 T32I, NSP3 M951I, NSP6 L37F
hCoV-19/USA/OR_2656/2020|EPI_ISL_419558	2020-02-27	3	2	G11083T,C14805T,G26144T	NS3 G251V, NSP6 L37F
hCoV-19/USA/OR_5430/2020|EPI_ISL_420794	2020-03-01	3	2	G11083T,C14805T,G26144T	NS3 G251V, NSP6 L37F
hCoV-19/South Korea/BA-ACH_2604/2020|EPI_ISL_420799	2020-02-27	5	5	G5572T,G11083T,C14805T,G26144T,C28311T	N P13L, NS3 G251V, NSP3 M951I, NSP6 L37F
hCoV-19/South Korea/BA-ACH_2718/2020|EPI_ISL_420800	2020-02-29	5	5	G5572T,G11083T,C14805T,G26144T,C28311T	N P13L, NS3 G251V, NSP3 M951I, NSP6 L37F
hCoV-19/South Korea/BA-ACH_2719/2020|EPI_ISL_420801	2020-02-29	5	5	G5572T,G11083T,C14805T,G26144T,C28311T	N P13L, NS3 G251V, NSP3 M951I, NSP6 L37F
hCoV-19/South Korea/KCDC2019/2020|EPI_ISL_427813	2020-02-18	4	3	G5572T,G11083T,C14805T,G26144T	NS3 G251V, NSP3 M951I, NSP6 L37F
hCoV-19/South Korea/KCDC2020/2020|EPI_ISL_471425	2020-02-18	4	3	G5572T,G11083T,C14805T,G26144T	NS3 G251V, NSP3 M951I, NSP6 L37F
hCoV-19/South Korea/KCDC2022/2020|EPI_ISL_471438	2020-02-18	4	3	G5572T,G11083T,C14805T,G26144T	NS3 G251V, NSP3 M951I, NSP6 L37F
hCoV-19/South Korea/KCDC2027/2020|EPI_ISL_471443	2020-02-19	5	3	G5572T,G11083T,C14805T,G26144T,G29717A	NS3 G251V, NSP3 M951I, NSP6 L37F
hCoV-19/South Korea/KCDC2043/2020|EPI_ISL_471449	2020-02-19	4	3	G5572T,G11083T,C14805T,G26144T	NS3 G251V, NSP3 M951I, NSP6 L37F
hCoV-19/South Korea/KCDC2053/2020|EPI_ISL_481373	2020-02-23	5	4	G5572T,C6267T,G11083T,C14805T,G26144T	NS3 G251V, NSP3 A1183V, NSP3 M951I, NSP6 L37F
hCoV-19/South Korea/KCDC2058/2020|EPI_ISL_481378	2020-02-22	5	3	G5572T,G11083T,T12520C,C14805T,G26144T	NS3 G251V, NSP3 M951I, NSP6 L37F
hCoV-19/USA/OR-PROV-025/2020|EPI_ISL_482309	2020-03-30	3	2	G11083T,C14805T,G26144T	NS3 G251V, NSP6 L37F
hCoV-19/USA/OR-PROV-044/2020|EPI_ISL_482326	2020-03-20	3	2	G11083T,C14805T,G26144T	NS3 G251V, NSP6 L37F
hCoV-19/South Korea/KCDC2039/2020|EPI_ISL_497960	2020-02-19	4	3	G5572T,G11083T,C14805T,G26144T	NS3 G251V, NSP3 M951I, NSP6 L37F
hCoV-19/South Korea/KCDC2084/2020|EPI_ISL_497985	2020-02-22	4	3	G5572T,G11083T,C14805T,G26144T	NS3 G251V, NSP3 M951I, NSP6 L37F
hCoV-19/South Korea/KCDC2093/2020|EPI_ISL_497994	2020-02-23	5	3	G5572T,A10699G,G11083T,C14805T,G26144T	NS3 G251V, NSP3 M951I, NSP6 L37F
hCoV-19/South Korea/KCDC2094/2020|EPI_ISL_497995	2020-02-26	5	4	G5572T,G11083T,C14805T,C19145T,G26144T	NS3 G251V, NSP3 M951I, NSP6 L37F, NSP14 S369F
hCoV-19/South Korea/KCDC2105/2020|EPI_ISL_498006	2020-03-10	5	4	G5572T,G11083T,C14805T,G26144T,G27441T	NS3 G251V, NS7a E16D, NSP3 M951I, NSP6 L37F
hCoV-19/South Korea/KCDC2111/2020|EPI_ISL_498012	2020-03-12	5	4	G5572T,G11083T,C14805T,G26144T,G27441T	NS3 G251V, NS7a E16D, NSP3 M951I, NSP6 L37F
hCoV-19/South Korea/KCDC2114/2020|EPI_ISL_498015	2020-03-12	5	3	G5572T,G11083T,G14055T,C14805T,G26144T	NS3 G251V, NSP3 M951I, NSP6 L37F
hCoV-19/South Korea/KCDC2115/2020|EPI_ISL_498016	2020-03-12	5	4	G5572T,G11083T,C14805T,G26144T,G27441T	NS3 G251V, NS7a E16D, NSP3 M951I, NSP6 L37F
hCoV-19/South Korea/KCDC2117/2020|EPI_ISL_498018	2020-03-15	5	3	G5572T,G11083T,G14055T,C14805T,G26144T	NS3 G251V, NSP3 M951I, NSP6 L37F
hCoV-19/South Korea/KCDC2127/2020|EPI_ISL_498028	2020-03-15	5	3	G5572T,G11083T,G14055T,C14805T,G26144T	NS3 G251V, NSP3 M951I, NSP6 L37F
hCoV-19/Spain/EX-ISCIII-201788/2020|EPI_ISL_871979	2020-03-08	2	2	G11083T,G26144T	NS3 G251V, NSP6 L37F
hCoV-19/Hangzhou/HZCDC0167/2020|EPI_ISL_421223	2020-01-23	2	2	G11083T,G26144T	NS3 G251V, NSP6 L37F
hCoV-19/Italy/LAZ-INMI2-N/2020|EPI_ISL_451302	2020-01-30	2	2	G11083T,G26144T	NS3 G251V, NSP6 L37F
hCoV-19/South Korea/KCDC31-NCCP43342/2020|EPI_ISL_812962	2020-07-28	7	5	G5572T,C9430T,G11083T,C14805T,C16646T,G26144T,G28881A	N R203K, NS3 G251V, NSP3 M951I, NSP6 L37F, NSP13 T137M
